# Supplementary material for: X-linked Charcot Marie Tooth mutations alter CO2 sensitivity of connexin32 hemichannels
Source: Front Cell Neurosci. 2023 Dec 21;17:1330983. doi: 10.3389/fncel.2023.1330983 (PMC10771293; doi:10.3389/fncel.2023.1330983)
Supplement: Supplementary file 1 [file Table_1.XLSX]

## Sheet: Figure 1B
C179Y	A88D	E102G	111-116 DEL	R15W	V139M	L56F	V84I	R220STOP	V13L	W133R	G12S	R15Q	L9F	WT
-2.863	-4.4041	-2.45296	-1.23102	-4.28137	-2.8872	-1.33575	-0.537758	0.894632	14.5784	0.709188	14.565	16.7491	4.08979	7.23827
-8.32986	-5.34499	-4.41673	-1.08923	-5.28215	-2.8315	-5.7974	-0.0857464	1.24552	11.051	-0.539781	9.97899	3.72423	7.70481	8.45057
-5.61142	-6.93256	-4.51061	-1.46592	0.118519	3.21755	-1.53712	1.16029	-0.389273	8.34971	7.72892	7.11931	16.2895	14.2189	12.1249
-8.29772	-5.78116	-2.06151	-1.52678	-4.7953	-1.54172	0.382231	-0.500493	4.8331	3.53403	3.66935	4.5784	12.0308	5.12381	17.8269
-3.58791	-5.45681	-3.46819	-1.64425	-1.98854	-3.02739	-0.140476	-0.140516	5.30181	2.8379	13.3183	5.55301	4.11513	14.4957	6.18152
-4.10208	-3.54475	-3.25085	-1.17544	-2.72372	1.15242	0.967274	3.83833	3.66888	0.256132	16.5975	6.41334	4.95251	10.1178	8.14793
-3.31987	-1.83251	-3.15565	-1.29597	-0.984262	0.48342	0.130251	4.783	4.23495	2.43757	8.91797	8.23528	3.57036	10.2419	5.19239
-3.90627	-6.36025	-2.30675	-2.68632	-0.425714	-1.25351	0.67891	0.279166	5.44184	0.769686	4.33054	2.73234	5.00293	8.77673	10.0972
-7.77372	-2.88661	-2.0103	-3.3074	-0.639522	0.56645	0.0353058	6.93659	4.24016	1.76182	8.62904	3.1269	3.7878	10.5647	7.5325
-4.51018	-3.49427	-4.86873	-1.49369	-0.556842	0.713416	-0.123176	0.706445	1.55998	2.08581	0.980966	0.915988	6.54031	4.90664	10.5503
-4.31729	-5.22675	-2.46972	2.45244	-0.314803	-2.01801	1.97791	-0.656388	0.0676224	3.23816	7.64531	12.8129	1.90176	6.13724
0.063034	-4.73391	-2.98859	3.21452		-0.666327	3.40732	16.5848	6.38913	16.1881	13.31	21.1367	0.481849	4.25375
-4.45807	-5.29875	-2.94745	-0.727273	-0.898862	-4.00954	8.22961	6.73413	3.64257	5.55904	13.6259	16.8329	0.334961	3.70416
-4.04829	-5.71671	-4.00845	-1.67482	-1.64756	-6.34668	7.63875	-0.318449	-0.478395	2.1002	0.332609	0.915621	-0.436835	7.9791
-4.33094	-0.803794	-3.79186	-1.53188	-3.34467	-3.82687	3.23119	0.506548	-2.45328	7.20892	0.786166	7.32292	11.7317	17.8647
-3.92075	0.960117	-6.93576	1.62071	-0.645262	-2.90936	4.36721	1.51325	0.0272851	2.96629	0.196315	9.82744	10.4427	11.524
-5.57604	-0.237096	-3.06793	-0.908033	-0.319187	-1.73703	0.122275	6.183	1.34983	6.66691	-0.0818574	11.1518	1.97884	16.5795
-4.85807	2.03311	-1.71236	-0.401111	-1.03467	-3.7511	0.374203	7.3439	2.83765	4.38553	-0.222348	10.8973	17.5935	8.93874
-6.15014	-2.19288	-0.588315	-0.449735	-1.66482	-3.86598	2.09548	5.59535	0.938641	2.78867	5.51454	7.91454	16.7279	10.6791
-5.85333	0.817547	0.131362	0.11458	-1.49979		4.186	5.02761	2.5872	4.94672	1.57055	16.7031	13.8849	1.80456
-5.423	-6.46067	0.431803	-0.656383	-3.18554			2.5893	1.23957	0.658562	0.93757	12.1046	7.15909	3.8279
-5.16326	-2.41115	-2.39975	-0.260514	-1.8968			1.57919	0.456398	0.611747		15.141	9.19424	1.86998
-4.12965		-1.29939	-0.281294	-2.76378			3.90564	1.54979	13.8314				1.26782
-5.55471			-2.15741	-2.74888			2.81444	-1.13567	4.83232				2.20758
-5.11749			0.0688942	-1.6214			7.79684	-1.32071	0.301768				2.23361
-4.02337				-0.924012			5.79186		8.47914				4.3415
-3.05299				-1.70289			4.64361
-2.80288				-1.96871			6.3804
				-0.256977
				-2.07825
