# Supplementary material for: X-linked Charcot Marie Tooth mutations alter CO2 sensitivity of connexin32 hemichannels
Source: Front Cell Neurosci. 2023 Dec 21;17:1330983. doi: 10.3389/fncel.2023.1330983 (PMC10771293; doi:10.3389/fncel.2023.1330983)
Supplement: Supplementary file 2 [file Table_2.XLSX]

## Sheet: Figure 2B
C179Y	V139M	E102G	111-116DEL	A88D	R15W	WT Cx32
103.508	-52.144	38.442	65.624	57.911	168.489	301.999
5.201	72.0245	79.6705	32.5235	65.8985	222.661	412.201
33.8395	-28.923	21.407	38.495	12.89	101.234	336.837
68.922	25.2035	4.926	-36.6445	80.13	143.605	367.515
38.79	72.2215	65.097	51.028	89.09	194.682	355.916
