# Supplementary material for: X-linked Charcot Marie Tooth mutations alter CO2 sensitivity of connexin32 hemichannels
Source: Front Cell Neurosci. 2023 Dec 21;17:1330983. doi: 10.3389/fncel.2023.1330983 (PMC10771293; doi:10.3389/fncel.2023.1330983)
Supplement: Supplementary file 3 [file Table_3.XLSX]

## Sheet: Figure 3B,D
111-116DEL		A88D		C179		E102G		V139M		L56F		R15W		R220X		R15Q		V13L		G12S		W133R		L9F		V84I		WT		GRABONLY
CO2	Depolarisation	CO2	Depolarisation	CO2	Depolarisation	CO2	Depolarisation	CO2	Depolarisation	CO2	Depolarisation	CO2	Depolarisation	CO2	Depolarisation	CO2	Depolarisation	CO2	Depolarisation	CO2	Depolarisation	CO2	Depolarisation	CO2	Depolarisation	CO2	Depolarisation	CO2	Depolarisation	CO2	Depolarisation
-0.0524607	3.05439	-0.0896111	3.08029	-0.0802573	3.10893	0.0259688	2.87984	-0.318016	3.32142	2.08234	4.02115	0.523224	0.478899	1.96139	3.40106	3.02702	3.8945	4.75332	2.19918	2.46531	2.77725	3.41135	2.8633	2.83357	3.93694	3.06235	3.18994	3.87623	3.89239	0.01231	0.134124
-0.0924947	3.28707	-0.0539574	2.99334	-0.0709076	3.17258	0	2.99534	-0.369512	2.6707	1.96995	4.35784	0.923414	0.76724	2.40767	2.89492	2.72043	7.30247	3.48989	3.23754	2.50083	3.01153	2.27552	4.23558	2.87346	2.76372	3.6125	3.38995	3.17784	3.4575	0.034432	-0.213412
-0.113032	2.64016	-0.0189484	3.1605	-0.0260731	2.85786	-0.0072786	2.6183	0.0189985	2.75725	2.07752	4.38472	1.11324	0.962359	1.2242	4.95196	2.49833	3.67053	4.7576	2.48771	2.44458	2.97448	2.58189	3.71689	3.30298	2.68056	2.97613	3.34789	4.12488	4.6342	0.124124	-0.123412
-0.111783	2.4192	-0.0671159	2.989	0.0186896	3.11744	-0.0120244	3.02332	0.0202284	2.63726	2.54632	3.02314	1.19235	1.52134	3.50387	2.71672	2.41023	3.63893	2.63094	2.82829	3.03734	3.45232	2.78604	3.54672	3.1712	2.49566	2.5893	3.00058	4.7789	4.77399	-0.23412	-0.213421
0.0896505	1.21162	-0.0525124	2.98195	0.020773	2.97218	-0.0477484	3.06165	-0.0236205	2.75628	3.41122	4.18923	0.43129	0.723412	2.31242	4.52412	2.55066	3.48418	2.67171	2.78513	3.62354	3.65123	3.21241	3.03118	3.78592	2.25617	3.57892	3.22289	3.11176	3.12389	0.12342	0.124312
0.00212131	1.26499	-0.0781663	4.47459	0.0343614	2.98044	-0.142498	3.28139	-0.0580543	4.6639	2.51242	3.91827	0.39236	0.612349	2.01234	4.12341	5.96577	2.23366	2.67272	2.7346	4.13234	3.99952	2.78389	3.52956	3.67464	2.31667	4.72899	5.00021	4.77738	4.83368	-0.24532	-0.234251
-0.0688588	2.07581	-0.0675461	4.64653	-0.481202	2.71877	-0.161556	3.68529	-0.257504	3.36115	1.52321	2.73241	0.782836	0.571237	1.91234	3.01346	4.90398	2.17643	2.66516	2.72726	2.82315	3.00013	2.92415	3.14258	3.63504	2.24335	2.78882	2.92789	3.68839	3.5389	-0.12232	-0.124123
-0.152324	3.87861	0.161366	2.91123	-0.472796	2.71969	0.118307	2.6425	-0.10929	3.02789	2.52347	3.62346	0.723422	0.687235	3.10238	3.62341	4.96276	2.17703	3.01575	3.12524	2.72362	3.12344	3.41232	3.19875	3.59303	2.37794	2.92249	3.10039	2.7794	2.55638	0.123422	0.123134
-0.199723	3.87882	0.229987	3.1894	0.00257217	3.42012	0.10603	2.32665	-0.124991	3.41559	2.07135	3.02134	0.223153	0.325112	3.76125	3.71293	3.62341	3.71235	4.02343	4.17898	3.51423	3.99423	2.91235	3.00025	3.66017	2.20958	3.57893	3.78889	2.59991	2.88939	0.164562	0.151234
-0.214415	3.17484	0.195352	2.94112	0.0104031	3.06393	0.0223938	2.70787	-0.0175104	2.92263	1.92314	3.04511																			0.133242	0.04324
-0.0515293	3.63212	0.0136124	4.39861			0.116242	2.71218	-0.0142085	3.12028	1.81235	3.22314																			0.122543	0.122341
-0.100045	3.08007	-0.135344	5.01681			0	2.74333	-0.0299081	2.17578	1.72341	3.01236
		-0.109594	4.62977					-0.0049619	2.49672
		0.0160297	4.87995					-0.0350194	3.45768
								-0.0150983	3.66727
