# Supplementary material for: X-linked Charcot Marie Tooth mutations alter CO2 sensitivity of connexin32 hemichannels
Source: Front Cell Neurosci. 2023 Dec 21;17:1330983. doi: 10.3389/fncel.2023.1330983 (PMC10771293; doi:10.3389/fncel.2023.1330983)
Supplement: Supplementary file 4 [file Table_4.XLSX]

## Sheet: Figure 4B
WT Cx32	dnCx32
758.16	-290.19
499.26	254.02
532.31	196.61
324.58	254.6
564.31	-161.9
