# Supplementary material for: X-linked Charcot Marie Tooth mutations alter CO2 sensitivity of connexin32 hemichannels
Source: Front Cell Neurosci. 2023 Dec 21;17:1330983. doi: 10.3389/fncel.2023.1330983 (PMC10771293; doi:10.3389/fncel.2023.1330983)
Supplement: Supplementary file 5 [file Table_5.XLSX]

## Sheet: Figure 5B
RT4	dnCx32
161.609	64.454
258.286	54.639
182.343	47.024
254.45	4.1645
232	43
