# Supplementary material for: X-linked Charcot Marie Tooth mutations alter CO2 sensitivity of connexin32 hemichannels
Source: Front Cell Neurosci. 2023 Dec 21;17:1330983. doi: 10.3389/fncel.2023.1330983 (PMC10771293; doi:10.3389/fncel.2023.1330983)
Supplement: Supplementary file 6 [file Table_6.XLSX]

## Sheet: Figure 6B
dnCx32		RT4
CO2	50mM KCl	CO2	50mM KCl
0.0271605	3.08785	3.272	2.6478
0.0461896	3.2393	4.213	3.2431
-0.0565341	3.06053	3.12123	3.123
-0.0516859	3.19671	3.656	4.4312
-0.0793517	3	2.67788	4.2134
-0.0218752	3	4.2121	2.768
0.0141819	3	3.21344	2.567
-0.114279	3	3.4532	3.234
-0.123553	2.83845	3.23423	3.12332
-0.22034	3.24985	3.42352	3.43211
-0.0134066	3.27963	4.13234	4.23134
-0.02044	3.16359	2.90324	2.90124
-0.0403082	3.11563	4.5235	4.1234
-0.0194747	2.93817
-0.232646	3.58065
-0.185959	3.43527
-0.110592	3.28874
-0.167226	3.35071
