# Supplementary material for: X-linked Charcot Marie Tooth mutations alter CO2 sensitivity of connexin32 hemichannels
Source: Front Cell Neurosci. 2023 Dec 21;17:1330983. doi: 10.3389/fncel.2023.1330983 (PMC10771293; doi:10.3389/fncel.2023.1330983)
Supplement: Supplementary file 7 [file Table_7.XLSX]

## Sheet: Figure 7B
A88D		C179Y		E102G		V139M		111-116DEL		RT4 D6P2T
CO2	50mM KCl	CO2	50mM KCl	CO2	50mM KCl	CO2	50mM KCl	CO2	50mM KCl	CO2	50mM KCl
-0.444334	2.49577	-0.045964	2.61327	-0.0470816	2.56319	0.479897	3.89645	0.234252	3.53241	3.32444	3.2345
-0.058348	4.04424	-0.114632	2.68917	-0.526344	1.89133	-0.0418755	2.69358	0.523412	3.56242	3.1234	3.12345
-0.078222	3.93782	-0.231303	2.5872	-0.047072	3.71446	-0.0494469	2.95297	0.234124	3.73424	4.123	4.6342
-0.296832	2.26034	-0.213176	2.48715	-0.0018635	3.09432	-0.0111345	2.70433	0.52315	3.16224	3.12334	3.16224
-0.254565	2.21078	-0.136671	2.37985	-0.0112489	2.72105	-0.0076324	3.00753	0.232411	3.62113	3.1233	3.552
-0.236516	2.58216	-0.335269	2.2421	-0.0185103	2.34643	-0.0430841	2.49798	0.524241	3.11233	5.1231	5.11233
-0.0238022	2.44299	-0.124308	2.50312	-0.0118094	2.83927	0.0596128	2.88989	-0.242424	4.12242	3.6785	3.53423
-0.150148	2.51366	-0.138969	2.58031	0.0276789	2.35517	0.0330406	2.9046	-0.23424	3.02432	3.6225	3.02432
0.294777	3.5586	0.0340761	2.65143	0.260848	2.56103	0.0538343	2.73829	-0.56322	3.86865	4.6622	4.9822
-0.232041	2.38552	0.0115496	2.67655	0.382683	1.8756	-0.0229893	2.57935	0.6434	3.16091	3.6022	3.16091
-0.165058	2.41306	0.0805523	2.71716	0.113098	1.88515	-0.0296413	2.87947	0.43535	4.12234	3.9921	3.90224
		0.127635	2.84807	-0.0607294	2.42408			0.241345	2.91231	2.71322	2.82342
